# Supplementary material for: Clinical Experience of Ceftaroline Fosamil in Gram-Positive Infective Endocarditis: A Multicenter Real-World Observational Study
Source: Antibiotics (Basel). 2026 May 5;15(5):466. doi: 10.3390/antibiotics15050466 (PMC13203608; doi:10.3390/antibiotics15050466)
Supplement: Supplementary file 1 [file antibiotics-15-00466-s001.zip]

Archive with 4 entries (4 files):
- Supplementary Table 1. Endocarditis type.pdf
- Supplementary Table 2. Microbiology.pdf
- Supplementary Table 3. Adverse effects.pdf
- Supplementary Table 4. Bivariate SAMS vs no SAMS.pdf
